# Supplementary material for: Effects of secretin gene knockout on the diversity, composition, and function of gut microbiota in adult male mice
Source: Front Cell Infect Microbiol. 2023 Dec 13;13:1257857. doi: 10.3389/fcimb.2023.1257857 (PMC10753818; doi:10.3389/fcimb.2023.1257857)
Supplement: Supplementary file 4 [file Table_1.xlsx]

## Sheet: Table S1
Supplementary Table 1. Clean data statistics
#SampleName	ReadsLength(bp)	RawData(Mbp)	NBase(%)	PloyBase(%)	LowQuality(%)	CleanData(Mbp)	DataUtilizationRatio(%)	RawReads	CleanReads	RemovePrimerReads	ReadUtilizationRatio(%)	ConnectTagNumber	ConnectRatio(%)	TagsAverageLengthAndSD	OTU number
SCT+/+	300:300	40.302	3.327	0.001	0.081	37.5	93.05	73365*2	68282*2	68282*2	93.07	66461	97.33	412/10	386
SCT+/+	300:300	40.453	3.585	0.003	0.05	37.5	92.7	73808*2	68343*2	68343*2	92.6	66935	97.94	414/10	421
SCT+/+	300:300	38.113	4.709	0.009	0.083	34.48	90.46	69652*2	63054*2	63054*2	90.53	61104	96.91	420/7	372
SCT+/+	300:300	40.409	3.495	0.003	0.063	37.5	92.8	74053*2	68633*2	68633*2	92.68	67074	97.73	416/11	409
SCT+/+	300:300	40.423	3.499	0.001	0.087	37.5	92.77	74106*2	68755*2	68755*2	92.78	67080	97.56	422/8	373
SCT+/+	300:300	40.385	3.459	0.003	0.067	37.5	92.86	73200*2	67881*2	67881*2	92.73	66374	97.78	413/10	413
SCT+/+	300:300	40.314	3.283	0	0.104	37.5	93.02	73111*2	68067*2	68067*2	93.1	66163	97.2	420/9	418
SCT-/-	300:300	40.279	3.27	0.001	0.103	37.5	93.1	73320*2	68289*2	68289*2	93.14	66375	97.2	420/8	413
SCT-/-	300:300	40.194	3.156	0.003	0.108	37.5	93.3	73297*2	68422*2	68422*2	93.35	66047	96.53	423/6	363
SCT-/-	300:300	39.649	2.652	0.004	0.068	37.5	94.58	72466*2	68500*2	68500*2	94.53	67307	98.26	409/9	420
SCT-/-	300:300	39.92	2.92	0	0.093	37.5	93.94	73054*2	68651*2	68651*2	93.97	67265	97.98	414/9	437
SCT-/-	300:300	41.021	4.149	0.008	0.09	37.5	91.42	75323*2	68788*2	68788*2	91.32	66972	97.36	410/9	410
SCT-/-	300:300	39.355	2.035	0.001	0.076	37.5	95.29	72288*2	68885*2	68885*2	95.29	67354	97.78	417/9	455
SCT-/-	300:300	40.471	3.616	0.001	0.062	37.5	92.66	73479*2	67961*2	67961*2	92.49	66803	98.3	411/9	453
