# Supplementary material for: Effects of secretin gene knockout on the diversity, composition, and function of gut microbiota in adult male mice
Source: Front Cell Infect Microbiol. 2023 Dec 13;13:1257857. doi: 10.3389/fcimb.2023.1257857 (PMC10753818; doi:10.3389/fcimb.2023.1257857)
Supplement: Supplementary file 5 [file Table_2.xlsx]

## Sheet: Table S2
Supplementary Table 2. OTUs summary
GENOTYPE	Otu1	Otu10	Otu100	Otu101	Otu102	Otu103	Otu104	Otu105	Otu106	Otu107	Otu108	Otu109	Otu11	Otu110	Otu111	Otu112	Otu113	Otu114	Otu115	Otu116	Otu117	Otu118	Otu119	Otu12	Otu120	Otu121	Otu122	Otu123	Otu124	Otu125	Otu126	Otu127	Otu128	Otu129	Otu13	Otu130	Otu131	Otu132	Otu133	Otu134	Otu135	Otu136	Otu137	Otu138	Otu139	Otu14	Otu140	Otu141	Otu142
SCT+/+	9021	361	0	68	16	60	90	35	3	4	4	0	10	53	34	19	85	125	156	24	41	372	47	317	6	0	101	40	115	23	9	18	8	83	0	47	174	2	10	0	37	142	0	26	82	0	0	12	15
SCT+/+	11388	1271	114	23	15	77	74	90	7	7	10	1	69	102	67	15	40	19	236	64	55	166	17	720	8	0	88	110	8	0	1	15	5	133	0	8	285	83	16	55	83	42	12	65	71	0	59	70	7
SCT+/+	38763	44	7	29	20	11	21	2	7	6	22	189	9	111	26	22	6	13	27	18	67	22	8	200	9	0	82	23	26	0	0	7	1	4	0	26	11	0	0	0	41	8	0	2	28	4	0	26	12
SCT+/+	7904	2151	11	64	2	2	136	42	0	2	23	54	57	48	18	7	2	25	131	47	22	231	11	184	40	0	9	5	23	9	0	12	11	48	0	20	91	39	36	0	22	69	4	59	381	0	1	85	7
SCT+/+	14109	67	3	23	3	0	24	29	1	11	5	11	96	12	2	93	40	1	76	1	89	156	11	3702	8	0	49	1	18	0	55	46	64	30	1	59	26	11	5	0	9	24	4	21	8	2	4	1	80
SCT+/+	13746	325	0	59	18	82	96	31	6	5	6	49	14	60	37	13	72	109	134	27	55	337	47	336	4	0	111	35	122	17	10	16	15	91	0	36	157	1	11	2	27	145	2	14	86	1	4	24	16
SCT+/+	11857	671	6	31	3	0	75	34	2	8	9	24	92	19	9	77	25	15	71	14	64	154	13	2748	8	0	42	12	28	2	60	28	50	32	0	48	61	19	9	0	7	38	1	33	136	2	2	29	71
SCT-/-	16247	29	18	29	160	14	27	25	20	104	18	30	10	103	20	174	171	5	47	30	37	28	7	784	3	0	150	10	4	15	0	22	35	4	1191	72	6	3	14	0	89	11	0	3	36	393	16	7	65
SCT-/-	3639	11	1	5	238	16	3	8	13	53	7	7	1	60	8	167	213	6	10	5	42	8	4	980	2	0	67	0	5	8	0	62	40	1	460	93	2	2	1	0	72	7	0	1	3	19	8	6	122
SCT-/-	3281	183	2	187	100	30	135	71	16	33	17	8	45	45	62	82	89	66	249	70	43	243	92	341	7	0	53	23	16	14	0	7	50	39	233	16	20	6	99	0	88	35	0	23	60	1182	74	448	29
SCT-/-	6399	264	3	54	28	31	167	204	88	79	85	41	2119	79	150	45	27	11	201	75	59	84	36	1566	102	0	95	10	15	64	0	56	28	25	6	69	342	8	67	17	226	33	81	73	16	1403	104	68	27
SCT-/-	945	118	2	136	131	11	208	18	4	8	13	104	7	7	38	50	138	1	191	46	42	89	91	1672	4	152	54	74	61	1	0	6	1	62	4	28	103	0	13	0	74	114	1	1	199	10	1	5	59
SCT-/-	12106	172	11	49	98	21	100	110	53	95	50	30	905	58	74	117	120	2	104	46	47	66	23	1262	82	1	110	10	11	35	0	40	29	28	502	60	197	6	53	6	147	23	32	31	35	848	78	38	41
SCT-/-	2911	175	0	121	87	23	197	90	40	45	38	66	799	21	68	34	102	3	214	59	41	78	60	1441	72	83	57	59	50	17	0	28	10	47	2	43	197	5	46	7	120	98	22	32	141	470	60	26	35
[truncated: 489 more columns]
