# Supplementary material for: Effects of secretin gene knockout on the diversity, composition, and function of gut microbiota in adult male mice
Source: Front Cell Infect Microbiol. 2023 Dec 13;13:1257857. doi: 10.3389/fcimb.2023.1257857 (PMC10753818; doi:10.3389/fcimb.2023.1257857)
Supplement: Supplementary file 6 [file Table_3.xlsx]

## Sheet: Alpha_diversity
Supplementary Table 3. Alpha diversity
Sample Name	sobs	chao	ace	shannon	simpson	coverage
SCT+/+	386	420.45	421.806	3.41827	0.118043	0.998858
SCT+/+	421	461.182	451.269	3.85972	0.087725	0.998741
SCT+/+	372	400.708	405.269	1.61025	0.580996	0.99896
SCT+/+	409	460.692	453.817	3.49035	0.096487	0.998533
SCT+/+	373	417.634	418.528	2.83036	0.176661	0.9987
SCT+/+	413	472.583	463.153	3.34171	0.138279	0.998596
SCT+/+	418	456.294	465.012	3.35197	0.11856	0.998582
SCT-/-	413	440.128	445.025	3.26751	0.166358	0.99877
SCT-/-	363	410.458	412.249	2.9194	0.123587	0.998428
SCT-/-	420	439.688	441.179	4.62527	0.023564	0.999124
SCT-/-	437	463.464	459.03	4.38702	0.03968	0.999019
SCT-/-	410	449.357	450.578	3.56288	0.140685	0.998761
SCT-/-	455	478.571	481.886	4.00338	0.095438	0.998905
SCT-/-	453	476.65	479.564	4.21813	0.064742	0.99897
