# Supplementary material for: Effects of secretin gene knockout on the diversity, composition, and function of gut microbiota in adult male mice
Source: Front Cell Infect Microbiol. 2023 Dec 13;13:1257857. doi: 10.3389/fcimb.2023.1257857 (PMC10753818; doi:10.3389/fcimb.2023.1257857)
Supplement: Supplementary file 7 [file Table_4.xlsx]

## Sheet: Table S4A
Supplementary Table 4. Gut microbial community abundance
Supplementary Table 4A. Gut microbial community abundance at the phylum level.
	Acidobacteria	Actinobacteria	Bacteroidetes	Candidatus_Saccharibacteria	Chlamydiae	Chloroflexi	Cyanobacteria	Deferribacteres	Firmicutes	Fusobacteria	Gemmatimonadetes	Proteobacteria	Tenericutes	Unclassified	Verrucomicrobia
SCT+/+ 1	0.019384	1.91256	24.7383	0.027999	0	0	0.010769	0.443679	66.3493	0.015076	0	5.88843	0.508292	0.019384	0.066767
SCT+/+ 2	0.007261	0.709168	38.116	0.055669	0.00242	0	0.014522	0.297705	53.7855	0.009681	0.00242	5.66366	1.27069	0.009681	0.055669
SCT+/+ 3	0.011777	0.696816	81.1624	0.031406	0	0.003926	0	0.049072	14.8412	0.017666	0	1.98838	1.09331	0.005889	0.098143
SCT+/+ 4	0.020636	1.96955	21.6261	0.073371	0	0	0.006879	0.091714	72.5157	0.013757	0	2.64594	0.951529	0.018343	0.066492
SCT+/+ 5	0.006393	1.80075	46.7981	0.002131	0	0	0.006393	0.066063	48.4198	0.008524	0	2.61268	0.183271	0.012786	0.083111
SCT+/+ 6	0.010639	1.57876	35.2242	0.025532	0	0	0.010639	0.331922	57.6076	0.004255	0	4.47456	0.665972	0.002128	0.063831
SCT+/+ 7	0.011254	2.17426	40.2395	0.020257	0	0	0.018006	0.069774	54.1403	0.009003	0	2.78422	0.472664	0.013505	0.047266
SCT-/- 1	0.02171	7.44904	58.075	0.057894	0	0	0.014474	0.024123	31.6729	0.007237	0	2.48462	0.166446	0.002412	0.024123
SCT-/- 2	0.025425	25.7737	25.1866	0.009245	0.002311	0	0.002311	0.018491	47.5118	0	0	1.42841	0.030047	0.006934	0.004623
SCT-/- 3	0.004865	1.136	17.8063	0.043786	0	0	0.007298	0.425698	70.6682	0.004865	0.004865	9.12209	0.754093	0.004865	0.017028
SCT-/- 4	0.010064	7.69405	39.8163	0.10819	0.020128	0	0.002516	0.055353	48.4489	0	0	3.19537	0.578689	0.037741	0.032709
SCT-/- 5	0.008544	1.49732	12.6044	0.023496	0.004272	0	0.01068	0.487003	76.7969	0	0	7.10426	1.43965	0	0.023496
SCT-/- 6	0.007298	7.12548	50.9488	0.090011	0.004865	0	0.002433	0.031626	38.5686	0	0	2.85116	0.323554	0.029193	0.017029
SCT-/- 7	0.007023	3.4645	21.4776	0.091294	0.011704	0	0.002341	0.273883	68.4754	0.009364	0	4.75901	1.39516	0.007023	0.02575

## Sheet: Table S4B
Supplementary Table 4B. Gut microbial community abundance at the class level.
	Acidobacteria_Gp16	Acidobacteria_Gp4	Acidobacteria_Gp6	Actinobacteria	Alphaproteobacteria	Anaerolineae	Bacilli	Bacteroidia	Betaproteobacteria	Chlamydiia	Clostridia	Cyanobacteria	Deferribacteres	Deltaproteobacteria	Epsilonproteobacteria	Erysipelotrichia	Fusobacteriia	Gammaproteobacteria	Gemmatimonadetes	Mollicutes	Negativicutes	Opitutae	Sphingobacteriia	Unclassified	Verrucomicrobiae
SCT+/+ 1	0.002154	0.004308	0.012923	1.91256	0.027999	0	8.50097	24.7383	0.148611	0	56.6143	0.010769	0.443679	0.814129	4.83524	0.667672	0.015076	0.060306	0	0.508292	0.566444	0	0	0.049537	0.066767
SCT+/+ 2	0.00242	0.00242	0.00242	0.709168	0.036306	0	4.93755	38.116	0.343693	0.00242	47.7708	0.014522	0.297705	1.27311	3.96457	0.547004	0.009681	0.045987	0.00242	1.27069	0.530061	0.009681	0	0.06535	0.045987
SCT+/+ 3	0.003926	0.003926	0.003926	0.696816	0.01374	0.003926	0.936285	81.1546	0.316021	0	13.1551	0	0.049072	0.196286	1.41522	0.312095	0.017666	0.047109	0	1.09331	0.437718	0	0.007851	0.037294	0.098143
SCT+/+ 4	0.004586	0.004586	0.011464	1.96955	0.01605	0	31.5449	21.6238	0.144449	0	39.9688	0.006879	0.091714	0.793323	1.55684	0.298069	0.013757	0.135278	0	0.951529	0.699317	0	0.002293	0.096299	0.066492
SCT+/+ 5	0	0.004262	0.002131	1.80075	0.029835	0	1.54289	46.796	0.2813	0	12.7778	0.006393	0.066063	0.42195	1.83058	33.6793	0.008524	0.049014	0	0.183271	0.417688	0	0.002131	0.017048	0.083111
SCT+/+ 6	0.006383	0.004255	0	1.57876	0.025532	0	6.33205	35.2178	0.1766	0	50.1117	0.010639	0.331922	0.719164	3.49156	0.680866	0.004255	0.059576	0	0.665972	0.480861	0	0.006383	0.031916	0.063831
SCT+/+ 7	0.002251	0.004502	0.004502	2.17426	0.018006	0	8.46744	40.2395	0.31736	0	21.8618	0.018006	0.069774	0.508677	1.88165	23.3023	0.009003	0.05852	0	0.472664	0.501924	0	0	0.040514	0.047266
SCT-/- 1	0.009649	0.009649	0.002412	7.44904	0.019298	0	6.36835	58.075	0.598239	0	14.8908	0.014474	0.024123	0.29912	1.53661	9.82752	0.007237	0.031359	0	0.166446	0.583766	0	0	0.062719	0.024123
SCT-/- 2	0.004623	0.009245	0.011557	25.7737	0.023113	0	19.8775	25.1866	0.785855	0.002311	4.25055	0.002311	0.018491	0.251936	0.349012	22.7251	0	0.018491	0	0.030047	0.60557	0	0	0.06934	0.004623
SCT-/- 3	0.002433	0.002433	0	1.136	0.024326	0	1.15546	17.8063	0.158116	0	67.8781	0.007298	0.425698	1.7636	7.15902	1.28196	0.004865	0.014595	0.004865	0.754093	0.340558	0.00973	0	0.063246	0.007298
SCT-/- 4	0.002516	0	0.007548	7.69405	0.040257	0	2.72739	39.8138	0.920871	0.020128	44.2924	0.002516	0.055353	1.39389	0.830293	0.940999	0	0.010064	0	0.578689	0.40005	0	0.002516	0.233992	0.032709
SCT-/- 5	0.006408	0	0.002136	1.49732	0.014952	0	5.43179	12.6044	0.252045	0.004272	69.4983	0.01068	0.487003	0.739048	6.08112	1.25168	0	0.017088	0	1.43965	0.608753	0.004272	0	0.029904	0.019224
SCT-/- 6	0.002433	0	0.004865	7.12548	0.019462	0	3.96779	50.9488	0.64954	0.004865	29.4847	0.002433	0.031626	0.793072	1.36963	4.67572	0	0.009731	0	0.323554	0.403834	0	0	0.165426	0.017029
SCT-/- 7	0	0.007023	0	3.4645	0.030431	0	4.44767	21.4776	0.409654	0.011704	62.4266	0.002341	0.273883	0.884852	3.42471	1.15171	0.009364	0.009364	0	1.39516	0.421358	0.002341	0	0.126407	0.023409

## Sheet: Table S4C
Supplementary Table 4C. Gut microbial community abundance at the order level.
	Acidimicrobiales	Actinomycetales	Anaerolineales	Anaeroplasmatales	Bacteroidales	Bdellovibrionales	Bifidobacteriales	Burkholderiales	Campylobacterales	Caulobacterales	Chlamydiales	Clostridiales	Coriobacteriales	Deferribacterales	Desulfovibrionales	Enterobacteriales	Erysipelotrichales	Fusobacteriales	Gemmatimonadales	Lactobacillales	Mycoplasmatales	Rhizobiales	Rhodospirillales	Selenomonadales	Sphingobacteriales	Sphingomonadales	Unclassified	Verrucomicrobiales	Xanthomonadales
SCT+/+ 1	0.008615	0.012923	0	0.019384	24.7383	0.03446	1.67133	0.148611	4.83524	0.006461	0	56.6143	0.219686	0.443679	0.656903	0.055998	0.667672	0.015076	0	8.50097	0.488908	0	0.002154	0.566444	0	0.019384	0.206763	0.066767	0
SCT+/+ 2	0.004841	0.009681	0	0.00242	38.116	0.162165	0.227515	0.343693	3.96457	0	0.00242	47.7708	0.467131	0.297705	0.912479	0.045987	0.547004	0.009681	0.00242	4.93755	1.26827	0.004841	0.007261	0.530061	0	0.007261	0.312228	0.045987	0
SCT+/+ 3	0.007851	0.019629	0.003926	0.111883	81.1546	0.001963	0.398461	0.316021	1.41522	0.007851	0	13.1551	0.268912	0.049072	0.188435	0.047109	0.312095	0.017666	0	0.936285	0.981431	0	0	0.437718	0.007851	0.005889	0.056923	0.098143	0
SCT+/+ 4	0.002293	0.013757	0	0	21.6238	0.029807	1.58435	0.144449	1.55684	0	0	39.9688	0.366855	0.091714	0.57321	0.132985	0.298069	0.013757	0	31.5449	0.951529	0	0	0.699317	0.002293	0.01605	0.318705	0.066492	0
SCT+/+ 5	0.004262	0.006393	0	0.117208	46.796	0.002131	1.50666	0.2813	1.83058	0	0	12.7778	0.283431	0.066063	0.230155	0.049014	33.6793	0.008524	0	1.54289	0.066063	0.006393	0	0.417688	0.002131	0.01918	0.223761	0.083111	0
SCT+/+ 6	0.004255	0.023405	0	0.040426	35.2178	0.038299	1.35748	0.1766	3.49156	0.002128	0	50.1117	0.193621	0.331922	0.578736	0.059576	0.680866	0.004255	0	6.33205	0.625545	0.008511	0	0.480861	0.006383	0.014894	0.155322	0.063831	0
SCT+/+ 7	0.002251	0.004502	0	0.135047	40.2395	0.009003	1.86815	0.31736	1.88165	0	0	21.8618	0.297103	0.069774	0.306106	0.05852	23.3023	0.009003	0	8.46744	0.337617	0.006752	0	0.501924	0	0.011254	0.265592	0.047266	0
SCT-/- 1	0	0.02171	0	0.002412	58.075	0.033772	6.70848	0.598239	1.53661	0	0	14.8908	0.718852	0.024123	0.137498	0.024123	9.82752	0.007237	0	6.36835	0.164033	0	0	0.583766	0	0.016886	0.229164	0.024123	0.007237
SCT-/- 2	0.004623	0.027736	0	0.002311	25.1866	0.006934	24.9694	0.785855	0.349012	0	0.002311	4.25055	0.771987	0.018491	0.131746	0.013868	22.7251	0	0	19.8775	0.027736	0.009245	0	0.60557	0	0.013868	0.214954	0.004623	0
SCT-/- 3	0.004865	0.01946	0	0	17.8063	0.148386	0.411102	0.158116	7.15902	0.002433	0	67.8781	0.693279	0.425698	1.40359	0.012163	1.28196	0.004865	0.004865	1.15546	0.754093	0	0	0.340558	0	0.007298	0.321098	0.007298	0
SCT-/- 4	0.005032	0.01258	0	0	39.8138	0.083029	4.80815	0.920871	0.830293	0	0.020128	44.2924	2.86577	0.055353	0.691911	0.010064	0.940999	0	0	2.72739	0.578689	0	0	0.40005	0.002516	0	0.90829	0.032709	0
SCT-/- 5	0.004272	0.006408	0	0	12.6044	0.004272	0.978277	0.252045	6.08112	0.004272	0.004272	69.4983	0.50409	0.487003	0.726232	0.017088	1.25168	0	0	5.43179	1.43965	0	0	0.608753	0	0.008544	0.068351	0.019224	0
SCT-/- 6	0.007298	0.009731	0	0	50.9488	0.048655	5.46392	0.64954	1.36963	0	0.004865	29.4847	1.64453	0.031626	0.43546	0.004865	4.67572	0	0	3.96779	0.323554	0	0	0.403834	0	0.007298	0.501143	0.017029	0
SCT-/- 7	0.002341	0.014045	0	0	21.4776	0.02575	2.25895	0.409654	3.42471	0	0.011704	62.4266	1.18683	0.273883	0.669491	0.009364	1.15171	0.009364	0	4.44767	1.39516	0.007023	0	0.421358	0	0.007023	0.34645	0.023409	0

## Sheet: Table S4D
Supplementary Table 4D. Gut microbial community abundance at the family level.
	Acidaminococcaceae	Anaerolineaceae	Anaeroplasmataceae	Bacteroidaceae	Bdellovibrionaceae	Bifidobacteriaceae	Bradyrhizobiaceae	Caulobacteraceae	Chitinophagaceae	Chlamydiaceae	Clostridiaceae	Clostridiales	Coriobacteriaceae	Deferribacteraceae	Desulfovibrionaceae	Enterobacteriaceae	Erysipelotrichaceae	Eubacteriaceae	Family_I	Fusobacteriaceae	Gemmatimonadaceae	Helicobacteraceae	Iamiaceae	Lachnospiraceae	Lactobacillaceae	Micrococcaceae	Mycoplasmataceae	Nocardioidaceae	Peptostreptococcaceae	Porphyromonadaceae	Prevotellaceae	Pseudonocardiaceae	Rhodospirillaceae	Rikenellaceae	Ruminococcaceae	Sphingobacteriaceae	Sphingomonadaceae	Sporichthyaceae	Streptococcaceae	Sutterellaceae	Unclassified	Veillonellaceae	Verrucomicrobiaceae	Xanthomonadaceae
SCT+/+ 1	0.030153	0	0.019384	0.11415	0.03446	1.67133	0	0.006461	0	0	0.148611	0.043076	0.219686	0.443679	0.656903	0.055998	0.667672	0.01723	0.010769	0.015076	0	4.83524	0.008615	52.3907	8.47943	0.004308	0.488908	0.008615	0.002154	3.20052	20.8271	0	0.002154	0.43291	3.10144	0	0.019384	0	0.021538	0.148611	1.27073	0.536291	0.066767	0
SCT+/+ 2	0.033885	0	0.00242	0.295285	0.162165	0.227515	0.004841	0	0	0.00242	0.244457	0.045987	0.467131	0.297705	0.912479	0.045987	0.547004	0.058089	0.014522	0.009681	0.00242	3.96457	0.004841	40.7857	4.93271	0.004841	1.26827	0.00242	0	5.81857	31.4067	0.00242	0.007261	0.273502	5.18685	0	0.007261	0	0.004841	0.343693	2.06942	0.496176	0.045987	0
SCT+/+ 3	0.039257	0.003926	0.111883	0.298355	0.001963	0.398461	0	0.007851	0	0	0.378832	0.007851	0.268912	0.049072	0.188435	0.047109	0.312095	0.011777	0	0.017666	0	1.41522	0.007851	10.941	0.692891	0.005889	0.981431	0.011777	0.007851	3.48604	76.8049	0	0	0.429867	0.685039	0.007851	0.005889	0.001963	0.243395	0.316021	1.31512	0.398461	0.098143	0
SCT+/+ 4	0.052735	0	0	0.149035	0.029807	1.58435	0	0	0	0	0.142156	0.025221	0.366855	0.091714	0.57321	0.132985	0.298069	0.013757	0.006879	0.013757	0	1.55684	0.002293	35.7569	31.4234	0.002293	0.951529	0.009171	0.252213	1.94891	18.6408	0.002293	0	0.832302	2.52442	0.002293	0.01605	0	0.121521	0.144449	1.61875	0.646581	0.066492	0
SCT+/+ 5	0.025573	0	0.117208	0.187533	0.002131	1.50666	0.006393	0	0.002131	0	0.053277	0.006393	0.283431	0.066063	0.230155	0.049014	33.6793	0.008524	0.006393	0.008524	0	1.83058	0.004262	11.1241	1.53436	0.002131	0.066063	0.004262	0.002131	14.1481	32.2195	0	0	0.172616	1.14864	0	0.01918	0	0.008524	0.2813	0.720298	0.392115	0.083111	0
SCT+/+ 6	0.029788	0	0.040426	0.208515	0.038299	1.35748	0.008511	0.002128	0.006383	0	0.223409	0.031916	0.193621	0.331922	0.578736	0.059576	0.680866	0.012766	0.010639	0.004255	0	3.49156	0.004255	45.9903	6.28311	0.004255	0.625545	0.010639	0.002128	3.61497	30.6985	0.006383	0	0.493628	2.82985	0	0.014894	0.002128	0.048937	0.1766	1.36811	0.451073	0.063831	0
SCT+/+ 7	0.047266	0	0.135047	0.159806	0.009003	1.86815	0.006752	0	0	0	0.112539	0.018006	0.297103	0.069774	0.306106	0.05852	23.3023	0.027009	0.018006	0.009003	0	1.88165	0.002251	19.3972	8.43143	0.002251	0.337617	0	0.069774	11.4655	28.2451	0.002251	0	0.279097	1.52153	0	0.011254	0	0.036013	0.31736	1.05337	0.454658	0.047266	0
SCT-/- 1	0.036184	0	0.002412	0.530696	0.033772	6.70848	0	0	0	0	1.71029	0.004825	0.718852	0.024123	0.137498	0.024123	9.82752	0.07478	0.014474	0.007237	0	1.53661	0	9.12556	6.36111	0.007237	0.164033	0.009649	1.80919	13.9549	42.8392	0.002412	0	0.547582	1.58244	0	0.016886	0.002412	0.007237	0.598239	1.00109	0.547582	0.024123	0.007237
SCT-/- 2	0.025425	0	0.002311	0.164105	0.006934	24.9694	0.009245	0	0	0.002311	0.566278	0.002311	0.771987	0.018491	0.131746	0.013868	22.7251	0.060095	0.002311	0	0	0.349012	0.004623	2.00393	19.8659	0.002311	0.027736	0.020802	0.630995	14.8434	9.95955	0.002311	0	0.157171	0.785855	0	0.013868	0.002311	0.011557	0.785855	0.476135	0.580146	0.004623	0
SCT-/- 3	0.031623	0	0	0.187307	0.148386	0.411102	0	0.002433	0	0	0.61787	0.051084	0.693279	0.425698	1.40359	0.012163	1.28196	0.055949	0.007298	0.004865	0.004865	7.15902	0.004865	55.7761	1.15303	0.00973	0.754093	0.004865	0.481646	6.89387	9.59157	0	0	0.921939	8.60639	0	0.007298	0.004865	0.002433	0.158116	2.81447	0.308935	0.007298	0
SCT-/- 4	0.030192	0	0	2.38269	0.083029	4.80815	0	0	0	0.020128	0.171091	0.050321	2.86577	0.055353	0.691911	0.010064	0.940999	0.153478	0.002516	0	0	0.830293	0.005032	35.1516	2.62926	0.005032	0.578689	0.005032	0.035225	16.4624	19.4666	0	0	1.03409	6.60964	0.002516	0	0.002516	0.098126	0.920871	3.49478	0.369858	0.032709	0
SCT-/- 5	0.017088	0	0	0.194374	0.004272	0.978277	0	0.004272	0	0.004272	0.072623	0.023496	0.50409	0.487003	0.726232	0.017088	1.25168	0.01068	0.01068	0	0	6.08112	0.004272	65.0213	5.42965	0	1.43965	0.006408	0.008544	9.6717	2.43715	0	0	0.19651	3.29367	0	0.008544	0	0.002136	0.252045	1.23032	0.591665	0.019224	0
SCT-/- 6	0.038924	0	0	1.33314	0.048655	5.46392	0	0	0	0.004865	0.994989	0.017029	1.64453	0.031626	0.43546	0.004865	4.67572	0.099742	0.002433	0	0	1.36963	0.007298	22.2863	3.924	0.004865	0.323554	0.004865	0.892814	15.679	32.859	0	0	0.795504	3.87291	0	0.007298	0	0.043789	0.64954	2.10188	0.36491	0.017029	0
SCT-/- 7	0.021068	0	0	0.908261	0.02575	2.25895	0.007023	0	0	0.011704	0.131089	0.051499	1.18683	0.273883	0.669491	0.009364	1.15171	0.058522	0.002341	0.009364	0	3.42471	0.002341	55.7808	4.39383	0.002341	1.39516	0.007023	0.035113	11.5967	8.27735	0	0	0.489244	4.87371	0	0.007023	0.004682	0.05384	0.409654	2.04593	0.40029	0.023409	0

## Sheet: Table S4E
Supplementary Table 4E. Gut microbial community abundance at the genus level.
	Acetatifactor	Actinophytocola	Aeromicrobium	Akkermansia	Alistipes	Allobaculum	Alloprevotella	Anaerofustis	Anaeroplasma	Anaerostipes	Anaerotruncus	Aquihabitans	Arthrobacter	Asaccharobacter	Bacteroides	Barnesiella	Bifidobacterium	Blautia	Bradyrhizobium	Butyricicoccus	Caulobacter	Chlamydia	Clostridium_III	Clostridium_IV	Clostridium_XVIII	Clostridium_XlVa	Clostridium_XlVb	Clostridium_sensu_stricto	Collinsella	Coprococcus	Desulfovibrio	Dialister	Dokdonella	Eisenbergiella	Enterorhabdus	Escherichia	Eubacterium	Faecalicoccus	Flavonifractor	Fusobacterium	Gemmatimonas	Gemmiger	Gp16	Gp4	Gp6	GpI	Helicobacter	Holdemania	Intestinimonas
SCT+/+ 1	0.381219	0	0.002154	0.066767	0.419987	0.575059	0.766746	0.008615	0.019384	0.012923	0.103381	0.008615	0.004308	0.008615	0.11415	1.46888	1.67133	0.279991	0	0.439371	0.006461	0	0.178764	0.480293	0.010769	34.5832	0.516907	0.148611	0	0.008615	0.656903	0.002154	0	0.269222	0.07969	0.049537	0.008615	0.006461	0.19384	0.015076	0	0.008615	0.002154	0.004308	0.012923	0.010769	4.83524	0	0.055998
SCT+/+ 2	0.309807	0.00242	0	0.045987	0.251718	0.438087	1.13273	0.007261	0.00242	0.752735	0.188789	0.004841	0.004841	0.038726	0.295285	3.34737	0.227515	0.370317	0.00242	0.2614	0	0.00242	0.159744	0.994772	0.004841	17.5404	1.10611	0.244457	0.00242	0.00242	0.912479	0	0	0.045987	0.200891	0.038726	0.050828	0.012102	0.513118	0.009681	0.00242	0.00242	0.00242	0.00242	0.00242	0.014522	3.96457	0	0.087133
SCT+/+ 3	0.119735	0	0	0.098143	0.380795	0.125623	0.339575	0.001963	0.111883	0.017666	0.039257	0.007851	0.003926	0.037294	0.298355	1.49178	0.398461	0.058886	0	0.066737	0.007851	0	0.145252	0.070663	0.037294	1.13257	0.547639	0.378832	0.003926	0.001963	0.188435	0.003926	0	0.025517	0.080477	0.035332	0.009814	0.05496	0.009814	0.017666	0	0.003926	0.003926	0.003926	0.003926	0	1.41522	0.001963	0.023554
SCT+/+ 4	1.07076	0.002293	0.006879	0.066492	0.770395	0.174256	0.208649	0.006879	0	4.40684	0.128399	0.002293	0.002293	0.052735	0.149035	0.910258	1.58435	0.463154	0	0.488375	0	0	0.197184	0.277434	0.036685	15.667	0.518182	0.142156	0	0.01605	0.57321	0	0	0.057321	0.050443	0.121521	0.006879	0.0321	0.068785	0.013757	0	0.002293	0.004586	0.004586	0.011464	0.006879	1.55684	0	0.066492
SCT+/+ 5	0.132126	0	0	0.083111	0.168354	32.0661	0.950453	0.002131	0.117208	0.228023	0.070325	0.004262	0.002131	0.042621	0.187533	10.325	1.50666	0.189664	0.006393	0.125733	0	0	0.147043	0.119339	0.023442	3.50133	0.485882	0.053277	0.023442	0.004262	0.230155	0	0	0.002131	0.01918	0.04049	0.006393	0.01918	0.083111	0.008524	0	0	0	0.004262	0.002131	0.006393	1.83058	0	0.023442
SCT+/+ 6	0.34256	0.006383	0.004255	0.063831	0.47235	0.557459	0.765974	0.002128	0.040426	0.014894	0.108513	0.004255	0.004255	0.008511	0.208515	1.67025	1.35748	0.272346	0.004255	0.438307	0.002128	0	0.197877	0.427669	0.021277	28.5389	0.51916	0.223409	0	0.004255	0.578736	0.002128	0	0.23192	0.057448	0.044682	0.010639	0.010639	0.178727	0.004255	0	0.002128	0.006383	0.004255	0	0.010639	3.49156	0	0.059576
SCT+/+ 7	0.391636	0.002251	0	0.047266	0.265592	22.0509	0.754012	0.004502	0.135047	1.38423	0.069774	0.002251	0.002251	0.042765	0.159806	8.31214	1.86815	0.234081	0.006752	0.204821	0	0	0.157555	0.20032	0.045016	7.56938	0.542438	0.112539	0.024759	0.002251	0.306106	0.004502	0	0.033762	0.015755	0.051768	0.022508	0.02926	0.110288	0.009003	0	0.002251	0.002251	0.004502	0.004502	0.018006	1.88165	0.002251	0.042765
SCT-/- 1	0.173682	0.002412	0.007237	0.024123	0.4921	6.82909	1.81884	0.002412	0.002412	0.004825	0.050657	0	0.002412	0.195393	0.530696	4.83174	6.70848	0.036184	0	0.098902	0	0	0.221927	0.164033	0.002412	2.34954	0.207454	1.71029	0.002412	0.026535	0.137498	0.002412	0.007237	0.012061	0.214691	0.016886	0.072368	0.055482	0.094078	0.007237	0	0.002412	0.009649	0.009649	0.002412	0.014474	1.53661	0.007237	0.02171
SCT-/- 2	0.032359	0.002311	0.004623	0.004623	0.140992	21.5347	1.03548	0	0.002311	0	0.030047	0.004623	0.002311	0.127124	0.164105	4.94626	24.9694	0.006934	0.006934	0.016179	0	0.002311	0.279672	0.041604	0	0.522362	0.129435	0.566278	0.004623	0.006934	0.131746	0.002311	0	0.013868	0.166416	0.006934	0.060095	0.004623	0.025425	0	0	0.004623	0.004623	0.009245	0.011557	0.002311	0.349012	0	0.016179
SCT-/- 3	1.34764	0	0.002433	0.007298	0.690846	0.649493	0.681116	0.00973	0	0.004865	0.192172	0.004865	0.00973	0.136223	0.187307	2.24768	0.411102	0.695711	0	1.19439	0.002433	0	0.231093	1.21628	0	13.491	1.1433	0.61787	0	0.068112	1.40359	0	0	0.160549	0.214065	0.007298	0.046219	0.038921	0.700577	0.004865	0.004865	0.002433	0.002433	0.002433	0	0.007298	7.15902	0.012163	0.153251
SCT-/- 4	0.556045	0	0.005032	0.032709	0.938483	0.548497	1.23538	0.007548	0	1.03912	0.103158	0.005032	0	0.905774	2.38269	7.41477	4.80815	0.163543	0	0.261668	0	0.020128	0.27928	0.460435	0.062901	9.58108	0.344697	0.171091	0.015096	0.015096	0.691911	0	0	0.027676	0.568625	0.005032	0.14593	0.105674	0.223928	0	0	0.01258	0.002516	0	0.007548	0.002516	0.830293	0.022644	0.779972
SCT-/- 5	0.788175	0	0	0.019224	0.162334	1.1876	0.337484	0	0	0.311853	0.128159	0.004272	0	0.096119	0.194374	4.91275	0.978277	0.440011	0	0.31826	0.004272	0.004272	0.230685	0.570306	0.006408	44.4753	1.35634	0.072623	0	0.004272	0.726232	0.002136	0	0.002136	0.158062	0.012816	0.01068	0.006408	0.170878	0	0	0.002136	0.006408	0	0.002136	0.01068	6.08112	0	0.098255
SCT-/- 6	0.479249	0	0.002433	0.017029	0.732253	3.16985	1.55208	0.002433	0	0.630078	0.121637	0.007298	0.004865	0.51574	1.33314	6.12563	5.46392	0.099742	0	0.162993	0	0.004865	0.209215	0.306525	0.036491	5.88965	0.291928	0.994989	0.004865	0.012164	0.43546	0.004865	0	0.004865	0.357612	0.004865	0.097309	0.102175	0.184888	0	0	0.017029	0.002433	0	0.004865	0.002433	1.36963	0.007298	0.321121
SCT-/- 7	0.763126	0	0	0.023409	0.428381	0.990192	0.662469	0.009364	0	0.610969	0.119385	0.002341	0.002341	0.376881	0.908261	5.6064	2.25895	0.369859	0.004682	0.301973	0	0.011704	0.259838	0.636719	0.023409	32.2456	1.17278	0.131089	0.002341	0.009364	0.669491	0.004682	0	0.007023	0.280905	0.002341	0.049158	0.039795	0.250474	0.009364	0	0.004682	0	0.007023	0	0.002341	3.42471	0.009364	0.337087
[truncated: 35 more columns]
