# Supplementary material for: Effects of secretin gene knockout on the diversity, composition, and function of gut microbiota in adult male mice
Source: Front Cell Infect Microbiol. 2023 Dec 13;13:1257857. doi: 10.3389/fcimb.2023.1257857 (PMC10753818; doi:10.3389/fcimb.2023.1257857)
Supplement: Supplementary file 8 [file Table_5.xlsx]

## Sheet: Genus.SCT-SCTKO.wilcox.test
Supplementary Table 5. Differentiation analysis of intestinal genera.
Genus	median(SCT+/+)	IQR(SCT+/+)	median(SCT-/-)	IQR(SCT-/-)	p-value	FDR	Significant（FDR<0.05)
Akkermansia	0.066492	0.019391	0.019224	0.011602	0.000583	0.012243	*
Asaccharobacter	0.038726	0.019738	0.195393	0.314637	0.000583	0.012243	*
Clostridium_III	0.159744	0.035675	0.231093	0.043253	0.000583	0.012243	*
Escherichia	0.044682	0.011045	0.006934	0.005109	0.000583	0.012243	*
Turicibacter	0	0	0.566786	1.1304	0.001414	0.023755	*
Enterorhabdus	0.057448	0.045272	0.214691	0.129018	0.002331	0.027972	*
Parvibacter	0.008524	0.00894	0.048538	0.090589	0.002331	0.027972	*
Eubacterium	0.009814	0.008826	0.060095	0.03715	0.006993	0.073427	ns
Anaeroplasma	0.040426	0.103643	0	0.001156	0.009504	0.088704	ns
Fusobacterium	0.009681	0.005653	0	0.006051	0.014094	0.112967	ns
Klebsiella	0.008524	0.004614	0.005032	0.00241	0.017483	0.112967	ns
Romboutsia	0.002154	0.036683	0.481646	0.726735	0.017483	0.112967	ns
Ruminococcus	0.052997	0.049193	0.500948	0.575479	0.017483	0.112967	ns
Coprococcus	0.004255	0.004103	0.012164	0.012667	0.026224	0.157344	ns
Parasutterella	0.2813	0	0.598239	0.007129	0.031132	0.189235	ns
Chlamydia	0	0.022214	0.004272	0.034602	0.033792	0.189868	ns
Rikenella	0.021277	0.000981	0.060863	0.007145	0.037879	0.189868	ns
Bacteroides	0.187533	0.000981	0.530696	0.002444	0.039478	0.189868	ns
Holdemania	0	0.154085	0.007298	0.386848	0.040686	0.234448	ns
Sporichthya	0	0.749875	0.002412	4.46759	0.040686	0.305945	ns
Prevotella	29.9113	0.097479	8.86398	0.92986	0.041808	0.355426	ns
Bifidobacterium	1.50666	0.062335	4.80815	0.197472	0.072844	0.355426	ns
Lachnospiracea_incertae_sedis	0.066492	6.91048	0.153262	16.3147	0.097319	0.355426	ns
Eisenbergiella	0.045987	0.114981	0.012061	0.014828	0.128205	0.414201	ns
Gemmiger	0.002293	0.000983	0.004623	0.006208	0.128205	0.414201	ns
Unclassified	16.8386	5.8738	26.8379	12.6142	0.128205	0.414201	ns
Sporobacter	0.002251	0.002357	0.002433	0.003767	0.137323	0.427227	ns
Sphingobium	0.004262	0.000356	0.002136	0.003528	0.158024	0.46177	ns
Olsenella	0.045229	0.022735	0.100658	0.109349	0.164918	0.46177	ns
Oscillibacter	0.444811	0.490479	0.882158	0.616828	0.164918	0.46177	ns
Terrimonas	0	0.001066	0	0	0.172955	0.468652	ns
Clostridium_sensu_stricto	0.148611	0.106585	0.566278	0.655339	0.208625	0.5007	ns
Intestinimonas	0.055998	0.029874	0.153251	0.269122	0.208625	0.5007	ns
Phascolarctobacterium	0.033885	0.013291	0.030192	0.010657	0.208625	0.5007	ns
Saccharibacteria	0.027999	0.020643	0.057894	0.057011	0.208625	0.5007	ns
Ureaplasma	0.001963	0.00219	0	0	0.233537	0.54492	ns
Clostridium_XVIII	0.023442	0.020966	0.006408	0.028744	0.249632	0.558544	ns
Barnesiella	1.67025	4.34943	4.94626	0.993771	0.259324	0.558544	ns
Roseburia	0.09692	0.10001	0.167846	0.845189	0.259324	0.558544	ns
Aeromicrobium	0	0.003204	0.002433	0.003611	0.28678	0.579963	ns
Acetatifactor	0.34256	0.165461	0.556045	0.449185	0.317599	0.579963	ns
Allobaculum	0.557459	11.0068	1.1876	4.17963	0.317599	0.579963	ns
Faecalicoccus	0.01918	0.01931	0.039795	0.056164	0.317599	0.579963	ns
GpI	0.010639	0.00601	0.002516	0.006602	0.317599	0.579963	ns
Parabacteroides	0.089364	0.051845	0.100658	0.072408	0.317599	0.579963	ns
Sphingomonas	0.010639	0.007479	0.007023	0.002635	0.317599	0.579963	ns
Gp16	0.00242	0.002053	0.002516	0.003082	0.33684	0.594143	ns
Nocardioides	0	0.002223	0.002341	0.00441	0.33951	0.594143	ns
Actinophytocola	0.002251	0.002357	0	0.001156	0.357693	0.597723	ns
Alloprevotella	0.765974	0.311806	1.03548	0.721938	0.382867	0.597723	ns
Anaerostipes	0.228023	1.0522	0.311853	0.615679	0.382867	0.597723	ns
Flavonifractor	0.110288	0.110335	0.184888	0.104723	0.382867	0.597723	ns
Streptococcus	0.036013	0.070198	0.011557	0.043979	0.382867	0.597723	ns
Dokdonella	0	0	0	0	0.391366	0.597723	ns
Sphingobacterium	0	0	0	0	0.391366	0.597723	ns
Dialister	0.002128	0.00304	0.002311	0.002479	0.432994	0.649491	ns
Mucispirillum	0.087128	0.244621	0.055353	0.318404	0.455711	0.659995	ns
Paraprevotella	0.04815	0.08333	0.090005	0.10392	0.455711	0.659995	ns
Rothia	0	0	0	0.002413	0.476974	0.679082	ns
Bradyrhizobium	0.00242	0.005324	0	0.002341	0.524279	0.713287	ns
Alistipes	0.380795	0.187513	0.4921	0.416192	0.534965	0.713287	ns
Clostridium_IV	0.277434	0.294152	0.460435	0.368233	0.534965	0.713287	ns
Helicobacter	1.88165	2.03436	1.53661	3.65295	0.534965	0.713287	ns
Caulobacter	0	0.004294	0	0.001216	0.55141	0.723726	ns
Olivibacter	0	0.001146	0	0	0.593768	0.744056	ns
Blautia	0.272346	0.113281	0.163543	0.336972	0.620047	0.744056	ns
Lactobacillus	6.28311	5.22189	4.39383	2.61875	0.620047	0.744056	ns
Megasphaera	0.450156	0.093416	0.395609	0.19655	0.620047	0.744056	ns
Odoribacter	0.027514	0.13754	0.065684	0.060354	0.620047	0.744056	ns
Vampirovibrio	0.029807	0.030812	0.033772	0.0495	0.620047	0.744056	ns
Gp6	0.003926	0.005708	0.002412	0.005139	0.700221	0.817416	ns
Clostridium_XlVb	0.51916	0.027494	0.344697	0.90835	0.710373	0.817416	ns
Desulfovibrio	0.57321	0.349689	0.669491	0.422593	0.710373	0.817416	ns
Gp4	0.004262	0.000314	0.002433	0.008134	0.797425	0.889493	ns
Butyricicoccus	0.2614	0.273562	0.261668	0.179169	0.804779	0.889493	ns
Clostridium_XlVa	15.667	17.5043	9.58108	18.7487	0.804779	0.889493	ns
Anaerofustis	0.004502	0.00494	0.002433	0.00725	0.898215	0.946591	ns
Arthrobacter	0.003926	0.00201	0.002341	0.002483	0.898215	0.946591	ns
Anaerotruncus	0.103381	0.048407	0.119385	0.04799	0.901515	0.946591	ns
Mycoplasma	0.623418	0.552214	0.578689	0.833268	0.901515	0.946591	ns
Aquihabitans	0.004262	0.003072	0.004623	0.001642	1	1	ns
Collinsella	0.00242	0.013684	0.002412	0.003573	1	1	ns
Gemmatimonas	0	0	0	0	1	1	ns
Kribbella	0.00242	0.004285	0.002433	0.003557	1	1	ns
