# Supplementary material for: Effects of secretin gene knockout on the diversity, composition, and function of gut microbiota in adult male mice
Source: Front Cell Infect Microbiol. 2023 Dec 13;13:1257857. doi: 10.3389/fcimb.2023.1257857 (PMC10753818; doi:10.3389/fcimb.2023.1257857)
Supplement: Supplementary file 9 [file Table_6.xlsx]

## Sheet: Genus.SCT-SCTKO.wilcox.test
Supplementary Table 6. Functional prediction analysis of the top 30 KEGG pathways.
Feature	Mean of SCT+/+	Mean of SCT-/-	Difference	p	FDR	Significant（FDR<0.05)
Fructose and mannose metabolism	1.554	1.046	0.04223	0.000583	0.00583	**
Linoleic acid metabolism	0.0158	0.5112	0.276	0.000583	0.00583	**
Valine, leucine and isoleucine degradation	0.02938	0.5201	0.0385	0.000583	0.00583	**
Carbohydrate Biosynthesis	5.205	4.708	-0.003451	0.00233	0.01398	*
Defense mechanisms	3.365	2.869	-0.3763	0.00233	0.01398	*
Geraniol degradation	0.01748	0.03063	-0.4954	0.0175	0.0875	ns
Amino acid transport and metabolism	8.635	8.946	-0.02587	0.0728	0.1092	ns
Amino sugar and nucleotide sugar metabolism	1.218	1.18	-0.1263	0.0728	0.1092	ns
Biotin metabolism	0.7721	0.8984	-0.06628	0.053	0.1092	ns
C1 Compound Utilization and Assimilation	1.691	1.415	-0.3105	0.0728	0.1092	ns
Carbohydrate Degradation	2.796	3.211	-0.01314	0.053	0.1092	ns
Cell cycle control, cell division, chromosome partitioning	1.566	1.614	-0.03904	0.0728	0.1092	ns
Chloroalkane and chloroalkene degradation	0.2262	0.3205	-0.04792	0.053	0.1092	ns
Infectious diseases: Bacterial	0.3907	0.3709	-0.02323	0.0728	0.1092	ns
Nitrotoluene degradation	0.1098	0.1795	0.02362	0.0728	0.1092	ns
Phosphonate and phosphinate metabolism	0.09684	0.1359	0.5853	0.0728	0.1092	ns
Polymeric Compound Degradation	1.294	1.358	0.04043	0.053	0.1092	ns
Propanoate metabolism	0.5648	0.6025	0.01982	0.0728	0.1092	ns
Selenocompound metabolism	0.8587	0.925	0.4969	0.0728	0.1092	ns
Steroid hormone biosynthesis	0.005546	0.008997	0.01184	0.0262	0.1092	ns
Fermentation	3.181	3.557	-0.09426	0.0973	0.132682	ns
Vibrio cholerae pathogenic cycle	0.2064	0.1945	0.5081	0.0973	0.132682	ns
Cell wall/membrane/envelope biogenesis	7.844	7.259	-0.03774	0.128	0.147692	ns
Inorganic Nutrient Metabolism	0.2237	0.1815	-0.06964	0.128	0.147692	ns
Methane metabolism	0.4255	0.4487	0.7911	0.128	0.147692	ns
Sulfur metabolism	0.6402	0.6661	0.4958	0.128	0.147692	ns
Apoptosis	0.06777	0.04415	-0.06426	0.165	0.176786	ns
Extracellular structures	0.09738	0.1244	-0.4147	0.165	0.176786	ns
Cell growth and death	1.713	1.672	-0.027	0.209	0.209	ns
Glycan biosynthesis and metabolism	5.637	4.846	-0.4907	0.209	0.209	ns
